# Supplementary material for: Mexenone protects mice from LPS-induced sepsis by EC barrier stabilization
Source: PLoS One. 2024 May 9;19(5):e0302628. doi: 10.1371/journal.pone.0302628 (PMC11081322; doi:10.1371/journal.pone.0302628)
Supplement: S1 Data set — (XLSX) [file pone.0302628.s006.xlsx]

## Sheet: Sheet1
Fig 1B
DMSO/Veh	DMSO/LPS	Mex-1/Veh	Mex-1/LPS	Mex-10/Veh	Mex-10/LPS
1	3.96429	1.30661	3.32732	0.41214	1.86518
1	6.26653	0.82069	4.09534	2.32289	3.3454
1	2.9645	1.43253	1.96796	1.19181	1.01659
Fig 2C
DMSO/Veh	DMSO/LPS	Mex-10/Veh	Mex-10/LPS
1	1.63399	1.41687	1.02582
1	2.04454	0.61357	0.67187
1	1.51611	0.50124	0.6795
Fig 3B
vehicle	LPS	Mex/LPS
19.7976	118.159	46.2384
51.3279	137.039	78.6961
79.7845	120.579	94.9231
67.5807	79.4517	96.0351
69.384	43.7019	30.087
59.478	161.986	25.1889
	125.116	110.902
		70.882
		71.856
		81.132
Fig 4A					Fig 4B					Fig 4D
Vehicle	LPS	Mex/LPS			Vehicle	LPS	Mex/LPS			vehicle	LPS	Mex/LPS
6.06	14.4	5.05			0.17951	0.27602	0.21899			0.117027	0.28	0.137949
5.05	23.6	6.67			0.10348	0.33597	0.2497			0.0907143	0.292703	0.137429
4.7	8.77	8.57			0.42809	0.90915	0.25262			0.325714	0.252439	0.1225
6.06	14.4	12.7			0.39738	0.23069	0.36083			0.257308	0.567857	0.126667
5.05	23.6	10.9			0.25701	0.19267	0.15612			0.188788	0.479063	0.251389
4.7	8.77	5.05			0.21607	0.4895	0.20437			0.184074	0.454545	0.233529
4.21	11.8	6.67				0.34913	0.32427			0.145	0.54069	0.239697
3.6	5.6	8.57				0.59917	0.35644			0.230909	0.606786	0.300435
	7.79	10.9					0.38715			0.216429	0.59	0.254615
	6.13	3.62					0.18098			0.238636	0.265151	0.195926
	6.76	4.48								0.305714	0.438125	0.164
		4.99								0.295714	0.479063	0.171304
		3.66								0.312083	0.515151	0.162581
		8.65								0.293044	0.47	0.267419
											0.415294	0.345556
											0.41973	0.249259
											0.416154	0.350909
											0.493667	0.441786
											0.478965	0.256552
											0.522759	0.26
											0.464571	0.382
											0.445
S1 Fig
DMSO-nt	DMSO-LPS	Mex/nt	Mex/LPS
1	2.2	1.2	1.1
1	2.5	1.3	1.2
1	2	0.9	1.2
S2A Fig						S2B Fig
Vehicle	Mex	LPS	Mex/LPS			Vehicle	Mex	LPS	Mex/LPS
4.62	4.88	20.2	8.79			0.0994545	0.152333	0.5575	0.2132
5.7	6.72	21.8	5.27			0.12718	0.206786	0.529091	0.258333
4.97	5.9	10.8	9.95			0.171852	0.149333	0.505455	0.179032
2.81	4.99	9.79	8.12			0.14102	0.246087	0.573125	0.196667
		11.4	8.55			0.151489	0.108667	0.642857	0.302083
		6.43	6.1			0.142807	0.176818	0.657778	0.224118
		8.77				0.128	0.179268	0.50619	0.338182
		10.7				0.0970732	0.205769	0.587059	0.284193
						0.2056	0.226087	0.686875	0.246571
						0.265833	0.213636	0.642857	0.3068
							0.215625	0.657778	0.171219
							0.129048	0.50619	0.222941
							0.205833	0.637895	0.278696
							0.202381	0.58125	0.277368
								0.543889	0.277368
								0.694	0.140811
								0.502857
								0.872667
								0.623478
								0.725652
S3A Fig						S3B Fig
Vehicle	Mex	LPS	LPS/Mex			Vehicle	Mex	LPS	LPS/Mex
7.04	7.65	15	4.56			0.178214	0.286111	0.557857	0.215769
4.35	4.33	14.7	3.09			0.150833	0.237727	0.465417	0.39
4.15	5.53	16	5.41			0.167895	0.242727	0.376389	0.239091
4.9	6.06	24.5	4.44			0.160333	0.371333	0.532917	0.204643
			5.51			0.26	0.22	0.338605	0.305556
						0.215	0.270833	0.70375	0.190556
						0.151538	0.366667	0.685556	0.271333
						0.144643	0.319286	0.593077	0.224444
						0.154138	0.268333	0.606957	0.185833
						0.358889		0.41875	0.206087
						0.197		0.500952	0.322
						0.3304		0.524	0.363125
								0.601482
								0.673478
								0.41875
